# Supplementary material for: Genomic Characterization of a Proteus sp. Strain of Animal Origin Co-Carrying blaNDM-1 and lnu(G)
Source: Antibiotics (Basel). 2021 Nov 18;10(11):1411. doi: 10.3390/antibiotics10111411 (PMC8615141; doi:10.3390/antibiotics10111411)
Supplement: Supplementary file 1 [file antibiotics-10-01411-s001.zip]

Archive with 1 entries (1 files):
- antibiotics-1441273-supplementary.pdf
